# Supplementary material for: High temperatures and low humidity promote the occurrence of microsporidians (Microsporidia) in mosquitoes (Culicidae)
Source: Parasit Vectors. 2024 Apr 11;17:187. doi: 10.1186/s13071-024-06254-0 (PMC11008030; doi:10.1186/s13071-024-06254-0)
Supplement: Supplementary file 1 — Additional file 1: Figure S1: Correlation plots between the environmental variables: (A) temperature vs. humidity, (B) temperature vs. wind (C), temperature vs. rainfall (D) humidity vs. wind, (E) humidity vs. rainfall, (F) wind vs. rainfall. Figure S2: Phylogenetic tree of Microsporidia inferred from BI and ML analyses of concatenated ssu rRNA gene sequence data. Values near branches show Bayesian posterior probabilities (PP) and bootstrap support values (BS) (PP/BS). Black circles: maximally supported; empty circles: supported > 0.95 PP and > 75% BS. Sequences found in this study are in bold. Figure according to Trzebny et al. (2023): 10.1016/j.jip.2022.107873. Figure S3: Correlation plots between microsporidian-positive mosquitoes and (A) temperature (°C), (B) humidity (%), (C) wind (m/s), and (D) rainfall (mm). The R value indicates the Pearson’s correlation coefficient statistic, the p value is statistically significant, the shadowed area shows the 95% confidence interval, and the black line is the regression line. The month and year of the data points are indicated according to the legend at the bottom. Figure S4. Host mosquito species in which particular microsporidian species were found. Vertical axis: percentage of a given mosquito host.Table S1: Daily values of temperature, humidity, wind and precipitation registered in the study area. Table S2: Descriptive values (mean, standard deviation, minimum and maximum) of each environmental factor. Table S3: Number of mosquitoes collected in each month of the study. Table S4: GenBank accession numbers of the COI sequences found in this study. Table S5: Percentage of mosquitoes collected in each month of the study. Table S6: Correlation values between climatic variables and the occurrence of mosquitoes. Table S7: GenBank accession numbers of the V5 18S rRNA gene sequences found in this study. Table S8: Number of mosquitoes positive for microsporidian DNA. Table S9: Percentage of mosquitoes positive for microsporidi [file 13071_2024_6254_MOESM1_ESM.xlsx]

## Sheet: Figure_S1
Figure S1: Correlation plots between the environmental variables: (A) temperature vs. humidity, (B) temperature vs. wind (C), temperature vs. rainfall (D) humidity vs. wind, (E) humidity vs. rainfall, (F) wind vs. rainfall.

## Sheet: Figure_S2
Figure S2: Phylogenetic tree of Microsporidia inferred from BI and ML analyses of concatenated ssu rRNA gene sequence data. Values near branches show Bayesian posterior probabilities (PP) and bootstrap support values (BS) (PP/BS). Black circles: maximally supported; empty circles: supported > 0.95 PP and > 75% BS. Sequences found in this study are in bold. Figure according to Trzebny et al. (2023…

## Sheet: Figure_S3
Figure S3: Correlation plots between microsporidian-positive mosquitoes and (A) temperature (°C), (B) humidity (%), (C) wind (m/s), and (D) rainfall (mm). The R value indicates the Pearson’s correlation coefficient statistic, the p value is statistically significant, the shadowed area shows the 95% confidence interval, and the black line is the regression line. The month and year of the data poin…

## Sheet: Figure_S4
Figure S4. Host mosquito species in which particular microsporidian species were found. Vertical axis: percentage of a given mosquito host.

## Sheet: Table_S1
Table S1: Daily values of temperature, humidity, wind and precipitation registered in the study area.
Date	Temperature (oC)	Humidity (%)	Wind (m/s)	Rainfall (mm)
2019-06-01	20.5	69.9	1.6	0
2019-06-02	22	63.6	2	0
2019-06-03	24.4	52.6	3.6	0
2019-06-04	24.5	50.3	3.4	0
2019-06-05	24.6	56.3	4.3	0
2019-06-06	23.9	56.4	4.9	0
2019-06-07	20.6	76	3.3	0.3
2019-06-08	19.2	64.4	4.3	0
2019-06-09	19.1	46.5	2.1	0
2019-06-10	25.1	49	4.5	0
2019-06-11	28.4	47.9	4.3	0
2019-06-12	28.6	48.6	4.4	0.8
2019-06-13	20.9	76	3.8	0
2019-06-14	22.7	66.6	2.8	0
2019-06-15	25.8	61	5.4	0.8
2019-06-16	21.4	63.4	5.4	0
2019-06-17	20.7	53.1	2.9	0
2019-06-18	22.9	47.6	4.1	0
2019-06-19	25.2	48.9	3.1	0
2019-06-20	25.6	50.9	2.8	0.6
2019-06-21	20.4	74.5	2.3	0.9
2019-06-22	20.4	53.3	3.4	0
2019-06-23	20.9	50.8	3.5	0
2019-06-24	22.4	48	3.1	0
2019-06-25	25.9	50.4	3.6	0
2019-06-26	30	46.9	4	0
2019-06-27	21.4	50.8	6	0
2019-06-28	19.7	59.8	4.1	0
2019-06-29	22.6	46.1	3	0
2019-06-30	28	34.6	3.4	0
2019-07-01	23.6	42.5	4.4	0
2019-07-02	18.6	51.4	5.8	0
2019-07-03	15.7	49.3	5.3	0
2019-07-04	17.2	45	4.9	0
2019-07-05	17.1	62.8	5.8	0
2019-07-06	17.9	72.4	2.8	2.3
2019-07-07	15.5	65.8	6.6	0
2019-07-08	14.8	60	5.5	0.1
2019-07-09	16.2	59.3	6.1	0.6
2019-07-10	16.5	63.4	5.4	2
2019-07-11	19.2	52.6	2.5	0
2019-07-12	17.5	69.8	2.3	5.7
2019-07-13	17	85.8	2.4	2
2019-07-14	18.3	72.4	2.9	0
2019-07-15	17.9	56.4	2.9	0
2019-07-16	16.6	65.8	5.3	0
2019-07-17	17.2	67	4.1	0
2019-07-18	19.1	52.8	1.9	0
2019-07-19	21.5	51.8	3.1	0
2019-07-20	23.4	54.3	2	0.9
2019-07-21	22.4	63.1	4.3	0
2019-07-22	20.3	64.3	3.6	2.2
2019-07-23	19.4	83.9	2.5	0
2019-07-24	22.7	68.6	2.4	0
2019-07-25	25.3	56	2.8	0
2019-07-26	23.2	52.8	4.5	0
2019-07-27	21.4	64.3	4.8	0.1
2019-07-28	25.4	57.4	4.6	0
2019-07-29	27.3	56.9	2.6	1.4
2019-07-30	23.8	74.4	3.4	3.2
2019-07-31	20.2	70.6	2.5	2.3
2019-08-01	18.7	79.1	3	0.4
2019-08-02	18.2	71.6	2.6	0
2019-08-03	19.1	60.3	2.9	0
2019-08-04	19.1	67.9	3.4	0
2019-08-05	20.9	61.1	1.8	0
2019-08-06	22.8	61	3.9	0.7
2019-08-07	21.5	76.5	2.6	7.2
2019-08-08	21	69.9	4	1.8
2019-08-09	20.6	62.1	2.8	0
2019-08-10	23.3	56.6	4.5	0
2019-08-11	22.4	54.4	2.8	0
2019-08-12	21.6	60.5	3.3	0.2
2019-08-13	20	61	4.4	0
2019-08-14	17.3	54.1	3.3	0
2019-08-15	18.7	45.5	2.4	0
2019-08-16	19.9	59.9	3.1	0
2019-08-17	19.8	56.4	3	0
2019-08-18	22.7	58.8	3.3	2.9
2019-08-19	19.1	89.3	3	1.4
2019-08-20	20.2	71.8	1.8	8.7
2019-08-21	17.5	78.3	3.4	0.5
2019-08-22	18.5	68.6	2.6	0
2019-08-23	20.1	61.3	2.1	0
2019-08-24	21.6	54.9	3.8	0
2019-08-25	22.7	50.9	4.3	0
2019-08-26	25.2	54.6	3.6	0
2019-08-27	24.7	66.1	3.1	6.5
2019-08-28	25.9	64.6	3	0
2019-08-29	23.9	69.4	2	2.1
2019-08-30	24	66.3	1.9	0
2019-08-31	25.5	57	3.6	0
2019-09-01	24.8	62	4.4	0
2019-09-02	17.6	66.3	4.4	0
2019-09-03	16.7	55.8	2.8	0
2019-09-04	18.9	57.6	2.9	0
2019-09-05	18	58	4	0
2019-09-06	14.8	55.5	3.1	0.3
2019-09-07	12.5	87.1	2	3.7
2019-09-08	14.1	87.6	2	1.1
2019-09-09	15.2	92.3	3.6	14.5
2019-09-10	15.2	74.5	5.3	0.5
2019-09-11	15.1	67	2.3	0
2019-09-12	15.8	78.4	2.9	0
2019-09-13	16.3	80.1	4.9	0.3
2019-09-14	12.8	70	2.8	0
2019-09-15	15.4	58.3	4	0
2019-09-16	14.3	66.8	5.4	0
2019-09-17	10.8	82.1	6	3.5
2019-09-18	10.7	69.5	6.8	0
2019-09-19	9.8	73.9	4.9	0
2019-09-20	11.1	72.1	3.8	0
2019-09-21	14	72	3	0
2019-09-22	14.8	68.6	1.9	0
2019-09-23	14.1	77.6	4.3	0
2019-09-24	11.6	88.9	3.8	0
2019-09-25	13.2	92.4	2.5	1.8
2019-09-26	14.1	94	2.1	0
2019-09-27	14	95	3	3.2
2019-09-28	14.5	85.3	3.6	1.8
2019-09-29	14.4	84	4	1.5
2019-09-30	14.1	85.6	7.1	7.9
2020-06-01	16.7	47.1	5.1	0
2020-06-02	14.7	69.8	3.4	5.4
2020-06-03	15.2	50.6	3	0
2020-06-04	17.7	46.1	4.4	2.5
2020-06-05	14.9	84	3.1	12.1
2020-06-06	14.2	69.4	5.1	0
2020-06-07	16.2	77.6	1.8	4.9
2020-06-08	15.1	79	3.4	0.2
2020-06-09	16.5	66.8	3.4	0
2020-06-10	14.5	80.1	3	0
2020-06-11	19.5	80	2.9	0
2020-06-12	22.4	74	3	0
2020-06-13	25.1	66	5.3	0
2020-06-14	20.1	60.5	5.1	0
2020-06-15	17.6	62.1	3.6	0
2020-06-16	20	55.3	1.5	0
2020-06-17	22.2	53.3	3.3	0.6
2020-06-18	20.6	77.5	2.9	10
2020-06-19	18.1	91.1	4	1.7
2020-06-20	18.2	87.3	5.4	0.4
2020-06-21	18.4	89.8	5.1	0
2020-06-22	19.8	71.3	5.8	0
2020-06-23	16.6	73.3	4	1.9
2020-06-24	16.9	84.3	3	2
2020-06-25	21.1	76.4	3.4	0
2020-06-26	20.5	79.6	4.5	5.5
2020-06-27	22.2	68.1	1.9	0
2020-06-28	24.7	61.6	3.3	2
2020-06-29	17.5	84.9	2.3	2.1
2020-06-30	18.7	57.3	4.6	0
2020-07-01	20.2	61.8	4.8	17.6
2020-07-02	20.4	71.3	3.4	0.7
2020-07-03	19.5	67.3	3.6	0
2020-07-04	21.5	53.3	4	0
2020-07-05	23.5	55.1	4.5	0
2020-07-06	20.8	54.9	5.8	0
2020-07-07	17.7	55.6	5.3	1
2020-07-08	16.5	72.9	4.3	0
2020-07-09	17.5	84.9	2.8	4.1
2020-07-10	21.7	71.6	5	0
2020-07-11	15.8	61.8	3.4	0
2020-07-12	15.8	58	3.9	0
2020-07-13	17.5	56.5	2.8	0
2020-07-14	20.1	49.4	2.6	0
2020-07-15	20.3	56.5	3.3	7.4
2020-07-16	16.1	79.4	3.5	19.7
2020-07-17	17.4	70.8	2.5	0
2020-07-18	21.5	63.9	1.9	0
2020-07-19	23.9	56.5	2.8	0
2020-07-20	20.5	74.8	2.8	11.4
2020-07-21	17.7	60	3.8	0
2020-07-22	16.7	56.6	4	0.1
2020-07-23	16.9	60.3	2.1	0
2020-07-24	19.7	55	2.9	0
2020-07-25	20.7	60.1	2.9	0
2020-07-26	21.6	61.9	3.9	3.2
2020-07-27	21.3	66.6	2	0
2020-07-28	24.7	50.8	5.5	0.1
2020-07-29	19.5	57.5	3.6	0
2020-07-30	18.6	48.6	4.1	0
2020-07-31	18.9	54.6	3.9	0
2020-08-01	19.3	60.9	1.9	0
2020-08-02	21.6	51.5	2.1	1.4
2020-08-03	17.7	91.8	3	12.3
2020-08-04	16.7	78	3.8	0.2
2020-08-05	18.4	58.9	1.1	0
2020-08-06	21	57.8	2.9	0
2020-08-07	25.6	55.3	3.4	0
2020-08-08	26.7	53.5	2.6	0
2020-08-09	25.1	63.5	1.8	3.7
2020-08-10	24.6	60.1	3.1	2.7
2020-08-11	23.5	62.8	4.3	0
2020-08-12	21.6	51.6	3.4	0
2020-08-13	23	45.3	2.8	0
2020-08-14	22.5	54	3.1	0.6
2020-08-15	23.4	53.9	3.5	0
2020-08-16	22.4	47.3	3.1	0.4
2020-08-17	23.2	53.1	3.8	0
2020-08-18	20.8	72.4	2.6	0
2020-08-19	21	66.9	2.9	0
2020-08-20	22	58.4	2	0
2020-08-21	26.5	44.9	3.4	0
2020-08-22	21.5	80.4	3.1	12
2020-08-23	20.4	68.8	3.4	0
2020-08-24	18.5	66.1	3.6	0
2020-08-25	18.7	59.4	4	0.3
2020-08-26	18.1	70	5.5	1.6
2020-08-27	16.7	72.9	7	0.3
2020-08-28	16.7	68.3	2.9	1.7
2020-08-29	19.6	67.8	3.6	0.8
2020-08-30	18.1	80.3	3.1	19.8
2020-08-31	15.8	88.8	4.1	3.1
2020-09-01	13.6	84.1	3.3	1.4
2020-09-02	13.9	84.8	3.4	4.4
2020-09-03	15.5	78.5	4	6.3
2020-09-04	16.4	85.6	2.8	0.3
2020-09-05	16.9	86.1	2.8	0.5
2020-09-06	14.3	73.1	2.9	0
2020-09-07	12.6	80.5	2.1	1.1
2020-09-08	15.8	69	3.9	0
2020-09-09	18.5	71.8	3	0
2020-09-10	15.5	69	4.5	0
2020-09-11	14.3	69	1.9	0
2020-09-12	17.7	67.1	2.8	0
2020-09-13	17.4	66.3	3	0
2020-09-14	19.5	65.9	1.5	0
2020-09-15	21.8	62.6	2.8	0
2020-09-16	21.5	66.3	2.4	0
2020-09-17	14.6	62.8	4.9	0
2020-09-18	10.8	66.1	1.6	0
2020-09-19	12.1	62.4	1.1	0
2020-09-20	14.3	60.1	2.8	0
2020-09-21	14.5	66.4	1.9	0
2020-09-22	18.6	61.1	3	0
2020-09-23	19.5	60.9	2.6	0
2020-09-24	18.3	69.8	2.4	0
2020-09-25	15.4	88.3	3.5	8.2
2020-09-26	13.2	94	4.4	11.9
2020-09-27	9.7	90.8	3.1	3.1
2020-09-28	12.2	77.6	2.9	0
2020-09-29	13.9	81.5	2.9	0
2020-09-30	14.6	83	2.9	0.2
2021-06-01	16.1	64.6	2.5	0
2021-06-02	17.9	54	4.3	0
2021-06-03	17.9	47.4	3	0
2021-06-04	19	51.1	2.6	0
2021-06-05	20.6	53.5	2.3	0
2021-06-06	20.7	52.5	1.9	0
2021-06-07	22	48	3.4	0
2021-06-08	21.1	46.9	2.9	0
2021-06-09	19.9	53.3	4.5	0
2021-06-10	19	62.8	1.9	0.3
2021-06-11	19.8	59	2.6	0.1
2021-06-12	17.6	76.9	3.9	7.4
2021-06-13	14.6	68.8	6.8	0
2021-06-14	17.4	60.4	2.1	0
2021-06-15	20.6	61.1	3.6	0
2021-06-16	19.9	50.9	2.9	0
2021-06-17	24.2	51.3	4.1	0
2021-06-18	26.2	43.4	3.5	0
2021-06-19	27.9	42.5	2.9	0
2021-06-20	28.5	43.9	4.3	0
2021-06-21	27.6	51.4	4	0
2021-06-22	21.3	84.9	4.6	79.4
2021-06-23	19.7	69.1	3	0.9
2021-06-24	18.7	81.5	2.5	0
2021-06-25	17.3	82.9	2.5	1.2
2021-06-26	19.4	66.8	2.8	0
2021-06-27	20	55.6	2.1	0
2021-06-28	22.6	55.8	1.8	0
2021-06-29	24.6	50.4	2.4	0.1
2021-06-30	19.8	76.5	4.9	3.4
2021-07-01	17.7	80	4.8	0.3
2021-07-02	18.4	79.6	3	0
2021-07-03	19.5	65.5	4.4	0
2021-07-04	21	63.3	1.5	0
2021-07-05	21.3	69.9	2.1	1.3
2021-07-06	23.7	59.8	2.9	0
2021-07-07	20.2	75	4.6	3.1
2021-07-08	18	92.3	3	19.4
2021-07-09	20.6	88.8	3	2.5
2021-07-10	19.4	71.9	4.3	0
2021-07-11	21.3	66	3	0
2021-07-12	22.3	70.4	2.9	0.1
2021-07-13	24	66	4	0
2021-07-14	24.2	69.9	4.5	2.5
2021-07-15	22.7	78.9	2.3	0
2021-07-16	22	82	2	0.9
2021-07-17	22.6	83.9	4	0
2021-07-18	22.2	70.3	5	1.8
2021-07-19	19.1	68	3.5	0
2021-07-20	18.2	65.5	3.3	0
2021-07-21	18.7	64.6	3.4	0
2021-07-22	19.5	68.3	2.1	0
2021-07-23	20.9	61.6	1.8	0
2021-07-24	22.2	57.6	2.6	0
2021-07-25	22.7	60.4	3.8	0
2021-07-26	23.6	61.4	2.8	0
2021-07-27	24.1	60.8	3.4	0
2021-07-28	22.9	67.1	3.3	0.4
2021-07-29	21.3	59.8	5	0
2021-07-30	21.2	49.5	4.1	0
2021-07-31	22.1	48.5	4.6	0
2021-08-01	17.2	73.6	2.8	2.6
2021-08-02	17.7	66.8	4.4	0
2021-08-03	18.2	59.5	2.6	0.3
2021-08-04	18.4	72.6	1.9	0
2021-08-05	18.6	71.9	3	2.1
2021-08-06	18	65.6	3.1	0.1
2021-08-07	20.2	60.5	3.4	12
2021-08-08	20.3	70.4	3.9	0
2021-08-09	19.5	58.5	3	0
2021-08-10	18	74.6	1.8	1.6
2021-08-11	18.7	66.9	3.8	0
2021-08-12	20	57.5	2	0
2021-08-13	22.8	53.4	2.3	0
2021-08-14	22.8	53.3	3.6	0
2021-08-15	21	59.6	2.8	0
2021-08-16	23.2	53.3	4.4	0
2021-08-17	15.6	70.8	6.1	0.1
2021-08-18	17.1	62.3	5.5	0
2021-08-19	18.3	65.9	4.8	0
2021-08-20	17.5	86.4	2.5	4.6
2021-08-21	17.3	75	2.5	0
2021-08-22	19.2	73.3	3.1	8.7
2021-08-23	15	94.4	5.1	27.3
2021-08-24	16	67.9	5	0
2021-08-25	14.6	70.3	3.4	1.9
2021-08-26	15.1	81.3	3.8	3
2021-08-27	14.2	82	1.4	0.5
2021-08-28	14.9	79	1.4	0
2021-08-29	15	87	2	5.9
2021-08-30	15.1	92	2.4	10.5
2021-08-31	16.2	85.4	6.1	0.5
2021-09-01	15.5	77.4	4.8	0
2021-09-02	16.3	69.1	3.6	0
2021-09-03	15.4	76.1	3.6	0
2021-09-04	14.7	72.5	2.5	0
2021-09-05	15.3	62.6	4.4	0
2021-09-06	15.2	59	2.8	0
2021-09-07	17	60.9	1.8	0
2021-09-08	17.4	69.4	2	0
2021-09-09	19.8	53.5	3.5	0
2021-09-10	20.3	57.8	2.6	0
2021-09-11	19.2	82.1	2.3	2.5
2021-09-12	19	82	2.6	0
2021-09-13	17.7	76.9	3.6	0
2021-09-14	15.4	81	1.4	0
2021-09-15	18.6	72.3	2.6	0.4
2021-09-16	18.3	81.6	3.4	0.1
2021-09-17	15	88	4.1	2.6
2021-09-18	12.5	91.3	4.3	0.7
2021-09-19	11.5	74.1	3.3	0
2021-09-20	10.6	77	2.1	0
2021-09-21	10.6	76.3	2.6	5
2021-09-22	11.3	86.5	2.5	0
2021-09-23	13.7	83.4	5.4	1.9
2021-09-24	13.8	71	7.5	0
2021-09-25	16.9	83	4.3	0
2021-09-26	17.9	79.3	2.3	0
2021-09-27	16.6	76.1	4.6	0
2021-09-28	15.1	77.8	2.9	0
2021-09-29	13.1	72.9	4.4	0.6
2021-09-30	11.9	72.9	3.8	0

## Sheet: Table_S2
Table S2: Descriptive values (mean, standard deviation, minimum and maximum) of each environmental factor.
Environmental factor		2019				2020				2021
		June	July	August	September	June	July	August	September	June	July	August	September
Temperature	Mean	23.26	19.7484	21.1774	14.6233	18.53	19.5	20.9903	15.5633	20.73	21.2129	17.9258	15.52
	SD	2.93968	3.28249	2.38256	2.82202	2.90415	2.35523	2.97553	2.90339	3.39501	1.89902	2.45356	2.71961
	Median	22.65	19.1	20.9	14.35	18.15	19.7	21	15	19.9	21.3	18	15.4
	Min	19.1	14.8	17.3	9.8	14.2	15.8	15.8	9.7	14.6	17.7	14.2	10.6
	Max	30	27.3	25.9	24.8	25.1	24.7	26.7	21.8	28.5	24.2	23.2	20.3
Humidity	Mean	55.4733	61.7065	63.5419	75.2767	70.8067	61.5581	63.3774	73.4833	58.9067	68.6	70.6774	74.7933
	SD	9.86042	10.08	9.14957	12.0608	12.4899	8.72825	11.7976	9.93731	11.9752	10.0882	11.1362	8.93495
	Median	51.75	62.8	61.1	74.2	72.3	60	60.9	69.4	54.8	67.1	70.4	76.2
	Min	34.6	42.5	45.5	55.5	46.1	48.6	44.9	60.1	42.5	48.5	53.3	53.5
	Max	76	85.8	89.3	95	91.1	84.9	91.8	94	84.9	92.3	94.4	91.3
Wind	Mean	3.64667	3.87097	3.07419	3.78667	3.68667	3.60323	3.25484	2.90333	3.22	3.3871	3.35161	3.38667
	SD	1.01382	1.37728	0.726	1.35935	1.12182	0.99271	1.07068	0.856926	1.09618	0.971112	1.28713	1.23874
	Median	3.55	3.6	3	3.7	3.4	3.6	3.1	2.9	2.9	3.3	3.1	3.35
	Min	1.6	1.9	1.8	1.9	1.5	1.9	1.1	1.1	1.8	1.5	1.4	1.4
	Max	6	6.6	4.5	7.1	5.8	5.8	7	4.9	6.8	5	6.1	7.5
Rainfall	Mean	0.113333	0.735484	1.04516	1.33667	1.71	2.10645	1.96452	1.24667	3.09333	1.04194	2.63548	0.46
	SD	0.267997	1.30175	2.23518	2.97551	2.9879	4.99541	4.42526	2.79544	14.2431	3.45858	5.51488	1.09988
	Median	0	0	0	0	0	0	0	0	0	0	0.1	0
	Min	0	0	0	0	0	0	0	0	0	0	0	0
	Max	0.9	5.7	8.7	14.5	12.1	19.7	19.8	11.9	79.4	19.4	27.3	5

## Sheet: Table_S3
Table S3: Number of mosquitoes collected in each month of the study.
Mosquito	Sex	2019				2020				2021				TOTAL
		June (warm)	July (warm)	August (warm)	September (cold)	June (cold)	July (warm)	August (warm)	September (cold)	June (warm)	July (warm)	August (cold)	September (cold)
Aedes vexans	Female	2	8	6	2	63	41	7	0	39	31	26	11	236	446
	Male	2	7	6	7	56	35	10	3	34	24	18	8	210
Coquillettidia richiardii	Female	5	11	4	17	14	3	5	12	7	6	7	14	105	211
	Male	8	11	7	5	14	10	4	15	7	7	5	13	106
Culex pipiens	Female	9	4	9	51	4	6	11	57	5	6	16	46	224	432
	Male	4	4	6	44	9	8	8	46	4	4	15	56	208
Culex territans	Female	4	4	2	1	0	0	0	0	0	0	0	8	19	27
	Male	0	0	0	2	0	0	0	3	0	0	0	3	8
Ochlerotatus annulipes	Female	43	39	36	17	21	31	35	11	38	45	46	20	382	718
	Male	34	45	30	15	22	31	32	18	34	31	28	16	336
Ochlerotatus cantans	Female	44	33	30	13	15	31	43	21	36	35	24	15	340	701
	Male	43	40	32	18	24	29	46	17	37	36	39	0	361
Ochlerotatus communis	Female	0	10	7	10	0	0	10	12	0	1	7	2	59	107
	Male	0	0	18	6	0	0	13	11	0	0	0	0	48
Ochlerotatus punctor	Female	15	7	9	2	2	8	14	0	0	1	0	3	61	159
	Male	15	5	11	13	0	9	12	1	0	14	1	17	98
Ochlerotatus sticticus	Female	3	9	22	12	6	5	0	12	0	0	6	8	83	199
	Male	19	13	15	15	0	3	0	11	9	9	12	10	116
TOTAL		250	250	250	250	250	250	250	250	250	250	250	250	3000
		1000				1000				1000

## Sheet: Table S4
Table S4: GenBank accession numbers of the COI sequences found in this study.
Mosquito species	Mosquito sex	GenBank no.
Aedes vexans	Female	ON240798
Aedes vexans	Male	ON240799
Coquillettidia richiardii	Female	ON240802
Coquillettidia richiardii	Male	ON240803
Culex pipiens	Female	ON240804
Culex pipiens	Male	ON240805
Culex territans	Female	ON240806
Culex territans	Male	ON240807
Ochlerotatus annulipes	Female	ON240808
Ochlerotatus annulipes	Male	ON240809
Ochlerotatus cantans	Female	ON240810
Ochlerotatus cantans	Male	ON240811
Ochlerotatus communis	Female	ON240812
Ochlerotatus communis	Male	ON240813
Ochlerotatus punctor	Female	ON240814
Ochlerotatus punctor	Male	ON240815
Ochlerotatus sticticus	Female	ON240816
Ochlerotatus sticticus	Male	ON240817

## Sheet: Table_S5
Table S5: Percentage of mosquitoes collected in each month of the study.
Mosquito	Sex	2019				2020				2021
		June (warm)	July (warm)	August (warm)	September (cold)	June (cold)	July (warm)	August (warm)	September (cold)	June (warm)	July (warm)	August (cold)	September (cold)
Aedes vexans	Female	0.8	3.2	2.4	0.8	25.2	16.4	2.8	0	15.6	12.4	10.4	4.4
	Male	0.8	2.8	2.4	2.8	22.4	14	4	1.2	13.6	9.6	7.2	3.2
	All	1.6	6	4.8	3.6	47.6	30.4	6.8	1.2	29.2	22	17.6	7.6
Coquillettidia richiardii	Female	2	4.4	1.6	6.8	5.6	1.2	2	4.8	2.8	2.4	2.8	5.6
	Male	3.2	4.4	2.8	2	5.6	4	1.6	6	2.8	2.8	2	5.2
	All	5.2	8.8	4.4	8.8	11.2	5.2	3.6	10.8	5.6	5.2	4.8	10.8
Culex pipiens	Female	3.6	1.6	3.6	20.4	1.6	2.4	4.4	22.8	2	2.4	6.4	18.4
	Male	1.6	1.6	2.4	17.6	3.6	3.2	3.2	18.4	1.6	1.6	6	22.4
	All	5.2	3.2	6	38	5.2	5.6	7.6	41.2	3.6	4	12.4	40.8
Culex territans	Female	1.6	1.6	0.8	0.4	0	0	0	0	0	0	0	3.2
	Male	0	0	0	0.8	0	0	0	1.2	0	0	0	1.2
	All	1.6	1.6	0.8	1.2	0	0	0	1.2	0	0	0	4.4
Ochlerotatus annulipes	Female	17.2	15.6	14.4	6.8	8.4	12.4	14	4.4	15.2	18	18.4	8
	Male	13.6	18	12	6	8.8	12.4	12.8	7.2	13.6	12.4	11.2	6.4
	All	30.8	33.6	26.4	12.8	17.2	24.8	26.8	11.6	28.8	30.4	29.6	14.4
Ochlerotatus cantans	Female	17.6	13.2	12	5.2	6	12.4	17.2	8.4	14.4	14	9.6	6
	Male	17.2	16	12.8	7.2	9.6	11.6	18.4	6.8	14.8	14.4	15.6	0
	All	34.8	29.2	24.8	12.4	15.6	24	35.6	15.2	29.2	28.4	25.2	6
Ochlerotatus communis	Female	0	4	2.8	4	0	0	4	4.8	0	0.4	2.8	0.8
	Male	0	0	7.2	2.4	0	0	5.2	4.4	0	0	0	0
	All	0	4	10	6.4	0	0	9.2	9.2	0	0.4	2.8	0.8
Ochlerotatus punctor	Female	6	2.8	3.6	0.8	0.8	3.2	5.6	0	0	0.4	0	1.2
	Male	6	2	4.4	5.2	0	3.6	4.8	0.4	0	5.6	0.4	6.8
	All	12	4.8	8	6	0.8	6.8	10.4	0.4	0	6	0.4	8
Ochlerotatus sticticus	Female	1.2	3.6	8.8	4.8	2.4	2	0	4.8	0	0	2.4	3.2
	Male	7.6	5.2	6	6	0	1.2	0	4.4	3.6	3.6	4.8	4
	All	8.8	8.8	14.8	10.8	2.4	3.2	0	9.2	3.6	3.6	7.2	7.2

## Sheet: Table_S6
Table S6: Correlation values between climatic variables and the occurrence of mosquitoes.
Factor	Mosquito species	Mosquito sex	Correlation	p-value	Total
					Correlation	p-value
Humidity	Aedes vexans	Female	-0.0177595	0.956313	-0.0130694	0.967844
Humidity	Aedes vexans	Male	-0.00732357	0.981978
Humidity	Coquillettidia richiardii	Female	0.716678	0.00872539	0.624337	0.030002
Humidity	Coquillettidia richiardii	Male	0.293288	0.354865
Humidity	Culex pipiens	Male	0.774576	0.00309538	0.755252	0.00450783
Humidity	Culex pipiens	Female	0.722767	0.00791643
Humidity	Culex territans	Male	0.701183	0.0110616	0.286038	0.367431
Humidity	Culex territans	Female	0.0231362	0.943104
Humidity	Ochlerotatus annulipes	Male	-0.818317	0.00113913	-0.75964	0.0041512
Humidity	Ochlerotatus annulipes	Female	-0.643812	0.0238713
Humidity	Ochlerotatus cantans	Female	-0.871498	0.000221538	-0.836551	0.000693476
Humidity	Ochlerotatus cantans	Male	-0.743905	0.00553744
Humidity	Ochlerotatus communis	Female	0.332871	0.290402	0.204728	0.523292
Humidity	Ochlerotatus communis	Male	0.0735324	0.82034
Humidity	Ochlerotatus punctor	Female	-0.611615	0.0345728	-0.258089	0.417993
Humidity	Ochlerotatus punctor	Male	0.0500171	0.877321
Humidity	Ochlerotatus sticticus	Male	-0.228748	0.474535	0.0130449	0.967904
Humidity	Ochlerotatus sticticus	Female	0.207691	0.517164
Rainfall	Aedes vexans	Male	0.588844	0.0439646	0.590521	0.0432175
Rainfall	Aedes vexans	Female	0.588659	0.0440475
Rainfall	Coquillettidia richiardii	Male	-0.323583	0.30489	-0.334797	0.287449
Rainfall	Coquillettidia richiardii	Female	-0.251061	0.431221
Rainfall	Culex pipiens	Male	-0.39467	0.204214	-0.394486	0.204444
Rainfall	Culex pipiens	Female	-0.387047	0.21388
Rainfall	Culex territans	Female	-0.71581	0.00884555	-0.743286	0.00559829
Rainfall	Culex territans	Male	-0.46953	0.123546
Rainfall	Ochlerotatus annulipes	Female	0.254247	0.425199	0.24324	0.446179
Rainfall	Ochlerotatus annulipes	Male	0.197474	0.538426
Rainfall	Ochlerotatus cantans	Male	0.395186	0.20357	0.261895	0.410913
Rainfall	Ochlerotatus cantans	Female	0.0710916	0.826222
Rainfall	Ochlerotatus communis	Male	-0.0989966	0.759531	-0.085946	0.790562
Rainfall	Ochlerotatus communis	Female	-0.0487797	0.880336
Rainfall	Ochlerotatus punctor	Male	-0.775752	0.00302197	-0.765177	0.00373224
Rainfall	Ochlerotatus punctor	Female	-0.524944	0.0797014
Rainfall	Ochlerotatus sticticus	Male	-0.446665	0.145481	-0.387836	0.212867
Rainfall	Ochlerotatus sticticus	Female	-0.209227	0.514
Temperature	Aedes vexans	Female	0.176117	0.584019	0.162814	0.613152
Temperature	Aedes vexans	Male	0.145682	0.651438
Temperature	Coquillettidia richiardii	Female	-0.797366	0.00189328	-0.691018	0.012828
Temperature	Coquillettidia richiardii	Male	-0.319438	0.311483
Temperature	Culex pipiens	Male	-0.8999	6.67661e-05	-0.89061	0.000102395
Temperature	Culex pipiens	Female	-0.865281	0.00027753
Temperature	Culex territans	Male	-0.830199	0.000829687	-0.416177	0.178406
Temperature	Culex territans	Female	-0.125772	0.69692
Temperature	Ochlerotatus annulipes	Male	0.79809	0.00186213	0.824856	0.000959516
Temperature	Ochlerotatus annulipes	Female	0.766495	0.00363739
Temperature	Ochlerotatus cantans	Female	0.883676	0.000137557	0.873556	0.000205093
Temperature	Ochlerotatus cantans	Male	0.798028	0.00186481
Temperature	Ochlerotatus communis	Female	-0.436119	0.15639	-0.232243	0.467623
Temperature	Ochlerotatus communis	Male	-0.0395926	0.902768
Temperature	Ochlerotatus punctor	Female	0.50425	0.0945828	0.223854	0.484296
Temperature	Ochlerotatus punctor	Male	-0.0245655	0.939594
Temperature	Ochlerotatus sticticus	Female	-0.233621	0.46491	-0.0985295	0.760636
Temperature	Ochlerotatus sticticus	Male	0.105773	0.743544
Wind	Aedes vexans	Male	0.206646	0.519321	0.179034	0.577702
Wind	Aedes vexans	Female	0.155164	0.630146
Wind	Coquillettidia richiardii	Female	0.238095	0.456152	0.252004	0.429434
Wind	Coquillettidia richiardii	Male	0.182259	0.570754
Wind	Culex pipiens	Female	-0.16965	0.598115	-0.167089	0.603731
Wind	Culex pipiens	Male	-0.161227	0.616664
Wind	Culex territans	Male	-0.191237	0.551585	-0.0136952	0.966305
Wind	Culex territans	Female	0.0753259	0.816023
Wind	Ochlerotatus annulipes	Male	0.140753	0.662605	-0.0105919	0.973938
Wind	Ochlerotatus annulipes	Female	-0.122345	0.704845
Wind	Ochlerotatus cantans	Female	-0.0935253	0.772503	-0.0160137	0.960605
Wind	Ochlerotatus cantans	Male	0.0475766	0.88327
Wind	Ochlerotatus communis	Male	-0.383047	0.219061	-0.322429	0.306718
Wind	Ochlerotatus communis	Female	-0.167433	0.602975
Wind	Ochlerotatus punctor	Female	0.530802	0.0757979	0.360953	0.249026
Wind	Ochlerotatus punctor	Male	0.162844	0.613087
Wind	Ochlerotatus sticticus	Female	-0.152085	0.637034	-0.165166	0.607963
Wind	Ochlerotatus sticticus	Male	-0.113702	0.724953

[truncated: 11 more sheets: Table_S7, Table_S8, Table_S9, Table_S10, Table_S11, Table_S12, Table_S13, Table_S14, Table_S15, Table_S16, Table_S17]
